# Supplementary material for: Potential for Biological Control of Pythium schmitthenneri Root Rot Disease of Olive Trees (Olea europaea L.) by Antagonistic Bacteria
Source: Microorganisms. 2022 Aug 12;10(8):1635. doi: 10.3390/microorganisms10081635 (PMC9412840; doi:10.3390/microorganisms10081635)
Supplement: Supplementary file 1 [file microorganisms-10-01635-s001.zip]

Archive with 1 entries (1 files):
- microorganisms-1836305-supplementary.pdf
